# Supplementary material for: Selenium-Induced Enhancement in Growth and Rhizosphere Soil Methane Oxidation of Prickly Pear
Source: Plants (Basel). 2024 Mar 7;13(6):749. doi: 10.3390/plants13060749 (PMC10974067; doi:10.3390/plants13060749)
Supplement: Supplementary file 1 [file plants-13-00749-s001.zip]

Archive with 1 entries (1 files):
- plants-2866229-supplementary.pdf
